# Supplementary material for: A Case of Transmission of Bedaquiline- and Linezolid-Resistant Tuberculosis
Source: Int J Mol Sci. 2026 May 29;27(11):4912. doi: 10.3390/ijms27114912 (PMC13256819; doi:10.3390/ijms27114912)
Supplement: Supplementary file 1 [file ijms-27-04912-s001.zip]

Archive with 1 entries (1 files):
- ijms-4241405-supplementary.pdf
